# Supplementary material for: Whole-Genome Bisulfite Sequencing (WGBS) Analysis of Gossypium hirsutum under High-Temperature Stress Conditions
Source: Genes (Basel). 2024 Sep 24;15(10):1241. doi: 10.3390/genes15101241 (PMC11507439; doi:10.3390/genes15101241)
Supplement: Supplementary file 1 [file genes-15-01241-s001.zip › Table S1.xlsx]

## Sheet: Sheet1
Table S1. Summary statistics for WGBS analysis of high temperature samples from G. hirsutum.
sample	Clean reads	Clean bases (Gb)	mapped reads	Q20(%)	Q30(%)	GC(%)	Mapping rate(%)
XLZ36-0h-1	263071308	78.6906	219085785	98.31	95.36	21.67	83.28
XLZ36-0h-2	274554344	82.198	226068046	98.22	95.14	22.44	82.34
XLZ36-0h-3	285196226	84.7666	231778972	98.56	96.53	21.65	81.27
XLZ36-12h-1	252735781	75.6585	210073981	98.69	96.38	22.43	83.12
XLZ36-12h-2	287159266	85.9436	236159780	98.31	96.37	22.64	82.24
XLZ36-12h-3	287418985	86.0555	235367406	98.51	96.28	23.65	81.89
Che61-72-0h-1	247957479	74.2018	199233834	98.47	97.71	22.84	80.35
Che61-72-0h-2	298037008	89.203	248503257	98.96	97.22	23.24	83.38
Che61-72-0h-3	312997309	93.5968	257158589	98.78	97.31	23.31	82.16
Che61-72-12h-1	283423797	83.6506	227702678	98.27	96.57	22.96	80.34
Che61-72-12h-2	331121088	99.1413	271684852	99.09	97.22	22.57	82.05
Che61-72-12h-3	300512614	89.0685	241161372	98.69	97.15	23.93	80.25
